# Supplementary material for: Peptidoglycan hydrolysis mediated by the amidase AmiC and its LytM activator NlpD is critical for cell separation and virulence in the phytopathogen Xanthomonas campestris
Source: Mol Plant Pathol. 2018 Feb 1;19(7):1705–18. doi: 10.1111/mpp.12653 (PMC6638016; doi:10.1111/mpp.12653)
Supplement: Supplementary file 13 — Table S6 5′ Rapid amplification of cDNA ends (5′ RACE) sequencing result. [file MPP-19-1705-s013.xlsx]

## Sheet: Sheet1
Table S6. 5'race secquencing result
colne #	PCR primer	sequence (5'→3‘)
2	2522GSP3	CTTTACCTGGGCCTCGGGCGTGGTCGGCGTGCCGATCCTGCCGTTCATCGCCAGCATGCTGGTGGGGCGCGGCAAGCGCGTGTACCTGGTGGCCGGCGCGATCCGTCTTGGCGGCGCGCGCGCGGAAGCCGCGCTGCACCGCTGGATCGAACCCCTGGGCTGGGTGGCGATGGCGGTCCTGGCGGTGGTGGCCGGCTGGCTGGTGTGGAAGGCAACGAACGGATGAGCAGGGCGCAGATGAAATTGGTACGCAAGACAGCGGTGATGCTGGTAGTGGCGGCAGGGCTGACGGCCTGCAGCAGCGCGACAGTGGTGCGTTCGCCCAACTCGGGCAGTGGTGGTGGCGCTTCGCGGCCCAGTGCCGCGCCGCGTCCGTCGGTGCCGCGTCCCGGTGCAACC…
18	2522GSP3	CTTTACCTGGGCCTCGGGCGTGGTCGGCGTGCCGATCCTGCCGTTCATCGCCAGCATGCTGGTGGGGCGCGGCAAGCGCGTGTACCTGGTGGCCGGCGCGATCCGTCTTGGCGGCGCGCGCGCGGAAGCCGCGCTGCACCGCTGGATCGAACCCCTGGGCTGGGTGGCGATGGCGGTCCTGGCGGTGGTGGCCGGCTGGCTGGTGTGGAAGGCAACGAACGGATGAGCAGGGCGCAGATGAAATTGGTACGCAAGACAGCGGTGATGCTGGTAGTGGCGGCAGGGCTGACGGCCTGCAGCAGCGCGACAGTGGTGCGTTCGCCCAACTCGGGCAGTGGTGGTGGCGCTTCGCGGCCCAGTGCCGCGCCGCGTCCGTCGGTGCCGCGTCCCGGTGCAACC…
28	2522GSP3	CTTTACCTGGGCCTCGGGCGTGGTCGGCGTGCCGATCCTGCCGTTCATCGCCAGCATGCTGGTGGGGCGCGGCAAGCGCGTGTACCTGGTGGCCGGCGCGATCCGTCTTGGCGGCGCGCGCGCGGAAGCCGCGCTGCACCGCTGGATCGAACCCCTGGGCTGGGTGGCGATGGCGGTCCTGGCGGTGGTGGCCGGCTGGCTGGTGTGGAAGGCAACGAACGGATGAGCAGGGCGCAGATGAAATTGGTACGCAAGACAGCGGTGATGCTGGTAGTGGCGGCAGGGCTGACGGCCTGCAGCAGCGCGACAGTGGTGCGTTCGCCCAACTCGGGCAGTGGTGGTGGCGCTTCGCGGCCCAGTGCCGCGCCGCGTCCGTCGGTGCCGCGTCCCGGTGCAACC…
50	2522GSP3	CTTTACCTGGGCCTCGGGCGTGGTCGGCGTGCCGATCCTGCCGTTCATCGCCAGCATGCTGGTGGGGCGCGGCAAGCGCGTGTACCTGGTGGCCGGCGCGATCCGTCTTGGCGGCGCGCGCGCGGAAGCCGCGCTGCACCGCTGGATCGAACCCCTGGGCTGGGTGGCGATGGCGGTCCTGGCGGTGGTGGCCGGCTGGCTGGTGTGGAAGGCAACGAACGGATGAGCAGGGCGCAGATGAAATTGGTACGCAAGACAGCGGTGATGCTGGTAGTGGCGGCAGGGCTGACGGCCTGCAGCAGCGCGACAGTGGTGCGTTCGCCCAACTCGGGCAGTGGTGGTGGCGCTTCGCGGCCCAGTGCCGCGCCGCGTCCGTCGGTGCCGCGTCCCGGTGCAACC…
95	2522GSP3	CTTTACCTGGGCCTCGGGCGTGGTCGGCGTGCCGATCCTGCCGTTCATCGCCAGCATGCTGGTGGGGCGCGGCAAGCGCGTGTACCTGGTGGCCGGCGCGATCCGTCTTGGCGGCGCGCGCGCGGAAGCCGCGCTGCACCGCTGGATCGAACCCCTGGGCTGGGTGGCGATGGCGGTCCTGGCGGTGGTGGCCGGCTGGCTGGTGTGGAAGGCAACGAACGGATGAGCAGGGCGCAGATGAAATTGGTACGCAAGACAGCGGTGATGCTGGTAGTGGCGGCAGGGCTGACGGCCTGCAGCAGCGCGACAGTGGTGCGTTCGCCCAACTCGGGCAGTGGTGGTGGCGCTTCGCGGCCCAGTGCCGCGCCGCGTCCGTCGGTGCCGCGTCCCGGTGCAACC…
69	2522GSP3	GGGCCTCGGGCGTGGTCGGCGTGCCGATCCTGCCGTTCATCGCCAGCATGCTGGTGGGGCGCGGCAAGCGCGTGTACCTGGTGGCCGGCGCGATCCGTCTTGGCGGCGCGCGCGCGGAAGCCGCGCTGCACCGCTGGATCGAACCCCTGGGCTGGGTGGCGATGGCGGTCCTGGCGGTGGTGGCCGGCTGGCTGGTGTGGAAGGCAACGAACGGATGAGCAGGGCGCAGATGAAATTGGTACGCAAGACAGCGGTGATGCTGGTAGTGGCGGCAGGGCTGACGGCCTGCAGCAGCGCGACAGTGGTGCGTTCGCCCAACTCGGGCAGTGGTGGTGGCGCTTCGCGGCCCAGTGCCGCGCCGCGTCCGTCGGTGCCGCGTCCCGGTGCAACCGTGACCGT…
88	2522GSP3	GGGCCTCGGGCGTGGTCGGCGTGCCGATCCTGCCGTTCATCGCCAGCATGCTGGTGGGGCGCGGCAAGCGCGTGTACCTGGTGGCCGGCGCGATCCGTCTTGGCGGCGCGCGCGCGGAAGCCGCGCTGCACCGCTGGATCGAACCCCTGGGCTGGGTGGCGATGGCGGTCCTGGCGGTGGTGGCCGGCTGGCTGGTGTGGAAGGCAACGAACGGATGAGCAGGGCGCAGATGAAATTGGTACGCAAGACAGCGGTGATGCTGGTAGTGGCGGCAGGGCTGACGGCCTGCAGCAGCGCGACAGTGGTGCGTTCGCCCAACTCGGGCAGTGGTGGTGGCGCTTCGCGGCCCAGTGCCGCGCCGCGTCCGTCGGTGCCGCGTCCCGGTGCAACCGTGACCGT…
74	2522GSP3	GGCCTCGGGCGTGGTCGGCGTGCCGATCCTGCCGTTCATCGCCAGCATGCTGGTGGGGCGCGGCAAGCGCGTGTACCTGGTGGCCGGCGCGATCCGTCTTGGCGGCGCGCGCGCGGAAGCCGCGCTGCACCGCTGGATCGAACCCCTGGGCTGGGTGGCGATGGCGGTCCTGGCGGTGGTGGCCGGCTGGCTGGTGTGGAAGGCAACGAACGGATGAGCAGGGCGCAGATGAAATTGGTACGCAAGACAGCGGTGATGCTGGTAGTGGCGGCAGGGCTGACGGCCTGCAGCAGCGCGACAGTGGTGCGTTCGCCCAACTCGGGCAGTGGTGGTGGCGCTTCGCGGCCCAGTGCCGCGCCGCGTCCGTCGGTGCCGCGTCCCGGTGCAACCGTGACCGTG…
54	2522GSP3	CTCGGGCGTGGTCGGCGTGCCGATCCTGCCGTTCATCGCCAGCATGCTGGTGGGGCGCGGCAAGCGCGTGTACCTGGTGGCCGGCGCGATCCGTCTTGGCGGCGCGCGCGCGGAAGCCGCGCTGCACCGCTGGATCGAACCCCTGGGCTGGGTGGCGATGGCGGTCCTGGCGGTGGTGGCCGGCTGGCTGGTGTGGAAGGCAACGAACGGATGAGCAGGGCGCAGATGAAATTGGTACGCAAGACAGCGGTGATGCTGGTAGTGGCGGCAGGGCTGACGGCCTGCAGCAGCGCGACAGTGGTGCGTTCGCCCAACTCGGGCAGTGGTGGTGGCGCTTCGCGGCCCAGTGCCGCGCCGCGTCCGTCGGTGCCGCGTCCCGGTGCAACCGTGACCGTGCAG…
26	2522GSP3	GGTGGCCGGCGCGATCCGTCTTGGCGGCGCGCGCGCGGAAGCCGCGCTGCACCGCTGGATCGAACCCCTGGGCTGGGTGGCGATGGCGGTCCTGGCGGTGGTGGCCGGCTGGCTGGTGTGGAAGGCAACGAACGGATGAGCAGGGCGCAGATGAAATTGGTACGCAAGACAGCGGTGATGCTGGTAGTGGCGGCAGGGCTGACGGCCTGCAGCAGCGCGACAGTGGTGCGTTCGCCCAACTCGGGCAGTGGTGGTGGCGCTTCGCGGCCCAGTGCCGCGCCGCGTCCGTCGGTGCCGCGTCCCGGTGCAACCGTGACCGTGCAGCGCGGCGACACGCTGT
